# Supplementary material for: Seed Pubescence and Shape Modulate Adaptive Responses to Fire Cues
Source: PLoS One. 2016 Jul 20;11(7):e0159655. doi: 10.1371/journal.pone.0159655 (PMC4954725; doi:10.1371/journal.pone.0159655)
Supplement: S1 File — (XLS) [file pone.0159655.s005.xls]

## Sheet: GLMM and correlations
pop	gen	treat	n	germ	surv	pub	shape	%dorm		pop	mean.pub	mean.shape	mean.dorm	fire freq
LAC	1	C	28	25	27	3.5	1.64344	7.14286		LAC	4.68333	1.82542	19.7512	0.458333
LAC	2	C	30	30	30	4	1.75767	0		LAG	4.57292	1.68117	51.0481	0.423077
LAC	3	C	28	23	28	3.83333	1.80678	17.8571		LP	3.83333	1.99387	50.4167	0.304348
LAC	4	C	30	24	30	4.08333	2.0297	20		RM	4.10167	1.79031	18.754	0.269231
LAC	5	C	27	27	27	4.41667	1.99667	0		SR	5.05833	1.86586	71.4262	0.269231
LAC	6	C	29	29	29	5.25	1.64741	0		RC	3.31667	2.11192	1	0.230769
LAC	7	C	30	12	30	5.75	1.75324	60		PP	4.39167	1.77271	25.8065	0.230769
LAC	8	C	28	18	28	4.58333	1.85402	35.7143		RG	3.26667	2.14353	2.30108	0.153846
LAC	9	C	28	24	26	5.83333	1.89772	7.14286		CD	3.1	2.27397	8.32353	0.115385
LAC	10	C	29	11	25	5.58333	1.86751	49.6552		SC	3.525	2.22871	2.70115	0
LAG	1	C	18	0	18	4.8	1.59291	100
LAG	2	C	18	18	18	3.8	1.60215	0
LAG	3	C	30	6	28	3.9	1.52094	72			pop = population (see population codes in Fig 1 and a description of the sites in S1 Table)
LAG	4	C	30	8	26	4.41667	1.56495	58.6667			gen = individual
LAG	5	C	30	17	29	4	1.70832	39			treat = treatment (C = Control; H30 = Smoke 30 min; T80 = 80°C 5 min; T100 = 100°C 5 min)
LAG	6	C	30	8	30	5	1.80638	73.3333			n = sample size
LAG	7	C	26	22	26	4.91667	1.82676	15.3846			germ = number of germinated seeds
LAG	8	C	30	15	30	5.75	1.82698	50			surv = number of seeds alive
LP	1	C	30	13	30	3.41667	1.88663	56.6667			pub = pubescence index (from 1 to 6: see Gómez-González et al. 2011)
LP	2	C	30	15	27	3.25	2.15854	40			shape = lenght to width ratio
LP	3	C	30	1	27	3.33333	1.86359	87			%dorm = Percentaje of dormant seeds
LP	4	C	32	28	32	3.41667	1.86327	12.5			mean = mean value of the population (n = 10 individuals)
LP	5	C	30	22	30	3.83333	2.39693	26.6667			fire freq = fire frequency (no. fires / year) in 26 years (see Gómez-González et al. 2011)
LP	6	C	30	1	30	4.33333	1.71944	96.6667
LP	7	C	30	5	25	4.25	1.85993	66.6667
LP	8	C	30	9	30	4.25	1.85378	70
LP	9	C	30	14	28	4	2.15787	48
LP	10	C	28	28	28	4.25	2.17876	0
PP	1	C	30	30	30	3.91667	1.72364	0
PP	2	C	30	16	30	4	1.79136	46.6667
PP	3	C	29	29	29	4	1.78842	0
PP	4	C	30	13	30	4	1.85146	56.6667
PP	5	C	30	15	28	4.25	1.72805	45
PP	6	C	30	30	30	4.16667	1.92637	0
PP	7	C	28	21	28	4.5	1.91302	25
PP	8	C	30	22	30	4.75	1.5839	26.6667
PP	9	C	31	13	31	5	1.87279	58.0645
PP	10	C	27	27	27	5.33333	1.5481	0
RC	1	C	30	24	27	2.75	2.26904	10
RC	2	C	29	29	29	2.75	2.05232	0
RC	3	C	29	28	28	2.66667	1.98023	0
RC	4	C	28	28	28	2.83333	2.01522	0
RC	5	C	29	29	29	3	2.20865	0
RC	6	C	27	26	26	3.41667	2.05788	0
RC	7	C	30	30	30	4.08333	2.04214	0
RC	8	C	30	30	30	3.91667	2.15883	0
RC	9	C	29	29	29	3.75	2.10565	0
RC	10	C	29	29	29	4	2.2292	0
RG	1	C	31	27	30	3.16667	2.14284	9.67742
RG	2	C	30	29	29	2.83333	2.23291	0
RG	3	C	30	30	30	3.25	1.954	0
RG	4	C	29	29	29	2.5	2.23032	0
RG	5	C	28	28	28	2.5	2.46036	0
RG	6	C	30	30	30	3.08333	2.00247	0
RG	7	C	30	30	30	3.33333	2.18647	0
RG	8	C	30	30	30	3.08333	2.31241	0
RG	9	C	30	24	28	4	2.17316	13.3333
RG	10	C	28	26	26	4.91667	1.74039	0
RM	1	C	28	28	28	2.66667	1.8945	0
RM	2	C	29	10	27	2.91667	1.87539	58.9655
RM	3	C	29	26	29	3.58333	1.69037	10.3448
RM	4	C	29	27	29	4.16667	1.75289	6.89655
RM	5	C	30	19	30	3.91667	1.91386	36.6667
RM	6	C	30	23	30	4.33333	1.74471	23.3333
RM	7	C	29	29	29	4.16667	1.82561	0
RM	8	C	30	23	23	4.66667	1.67888	0
RM	9	C	30	23	24	5.2	1.75146	3.33333
RM	10	C	30	14	28	5.4	1.77539	48
SC	1	C	29	26	29	3.08333	2.04642	10.3448
SC	2	C	31	30	30	3	2.20489	0
SC	3	C	28	28	28	4	2.04782	0
SC	4	C	30	30	30	3.33333	2.33167	0
SC	5	C	30	30	30	3.16667	2.17763	0
SC	6	C	30	30	30	3.33333	2.04577	0
SC	7	C	30	24	29	3.16667	2.43991	16.6667
SC	8	C	29	29	29	3.75	2.31984	0
SC	9	C	29	29	29	4.5	2.25482	0
SC	10	C	29	29	29	3.91667	2.41828	0
SR	1	C	28	4	28	4.16667	1.88925	85.7143
SR	2	C	30	30	30	4.33333	1.93845	0
SR	3	C	28	2	28	4.83333	1.95902	92.8571
SR	4	C	31	14	31	5	1.89786	54.8387
SR	5	C	26	1	23	5.16667	1.65796	86.5385
SR	6	C	29	1	29	5.83333	1.90853	96.5517
SR	7	C	28	15	28	5	1.78273	46.4286
SR	8	C	30	1	24	5.5	1.57033	77.3333
SR	9	C	30	3	30	4.75	2.13093	90
SR	10	C	30	2	27	6	1.9235	84
CD	1	C	30	30	30	2.25	2.27034	0
CD	2	C	30	30	30	2.16667	2.29175	0
CD	3	C	30	30	30	2.5	2.13937	0
CD	4	C	28	28	28	2.91667	2.28027	0
CD	5	C	27	27	27	3.08333	2.16803	0
CD	6	C	29	29	29	3.33333	2.34927	0
CD	7	C	29	29	29	3.16667	2.30373	0
CD	8	C	30	30	30	3.83333	2.33469	0
CD	9	C	30	15	27	3.58333	2.34901	40
CD	10	C	34	13	28	4.16667	2.25325	43.2353
LAC	1	H30	28	27	28	3.5	1.64344	7.14286
LAC	2	H30	32	17	32	4	1.75767	0
LAC	3	H30	29	19	29	3.83333	1.80678	17.8571
LAC	4	H30	30	12	26	4.08333	2.0297	20
LAC	5	H30	32	5	18	4.41667	1.99667	0
LAC	6	H30	30	27	30	5.25	1.64741	0
LAC	7	H30	30	6	28	5.75	1.75324	60
LAC	8	H30	29	29	29	4.58333	1.85402	35.7143
LAC	9	H30	28	0	28	5.83333	1.89772	7.14286
LAC	10	H30	30	17	29	5.58333	1.86751	49.6552
LAG	1	H30	18	0	16	4.8	1.59291	100
LAG	2	H30	18	13	18	3.8	1.60215	0
LAG	3	H30	27	27	27	3.9	1.52094	72
LAG	4	H30	29	13	29	4.41667	1.56495	58.6667
LAG	5	H30	30	3	30	4	1.70832	39
LAG	6	H30	30	19	28	5	1.80638	73.3333
LAG	7	H30	25	7	23	4.91667	1.82676	15.3846
LAG	8	H30	29	6	27	5.75	1.82698	50
LP	1	H30	30	1	21	3.41667	1.88663	56.6667
LP	2	H30	30	3	30	3.25	2.15854	40
LP	3	H30	28	0	28	3.33333	1.86359	87
LP	4	H30	30	21	30	3.41667	1.86327	12.5
LP	5	H30	29	25	29	3.83333	2.39693	26.6667
LP	6	H30	30	3	30	4.33333	1.71944	96.6667
LP	7	H30	28	7	26	4.25	1.85993	66.6667
LP	8	H30	30	3	30	4.25	1.85378	70
LP	9	H30	30	7	30	4	2.15787	48
LP	10	H30	28	27	27	4.25	2.17876	0
PP	1	H30	30	6	30	3.91667	1.72364	0
PP	2	H30	30	4	22	4	1.79136	46.6667
PP	3	H30	29	2	29	4	1.78842	0
PP	4	H30	30	0	27	4	1.85146	56.6667
PP	5	H30	30	19	29	4.25	1.72805	45
PP	6	H30	29	4	26	4.16667	1.92637	0
PP	7	H30	30	0	30	4.5	1.91302	25
PP	8	H30	28	5	28	4.75	1.5839	26.6667
PP	9	H30	31	14	31	5	1.87279	58.0645
PP	10	H30	29	14	29	5.33333	1.5481	0
RC	1	H30	30	30	30	2.75	2.26904	10
RC	2	H30	29	28	28	2.75	2.05232	0
RC	3	H30	29	29	29	2.66667	1.98023	0
RC	4	H30	30	30	30	2.83333	2.01522	0
RC	5	H30	30	30	30	3	2.20865	0
RC	6	H30	30	30	30	3.41667	2.05788	0
RC	7	H30	28	28	28	4.08333	2.04214	0
RC	8	H30	28	28	28	3.91667	2.15883	0
RC	9	H30	30	30	30	3.75	2.10565	0
RC	10	H30	31	30	31	4	2.2292	0
RG	1	H30	28	18	26	3.16667	2.14284	9.67742
RG	2	H30	30	30	30	2.83333	2.23291	0
RG	3	H30	31	30	30	3.25	1.954	0
RG	4	H30	29	29	29	2.5	2.23032	0
RG	5	H30	28	28	28	2.5	2.46036	0
RG	6	H30	29	29	29	3.08333	2.00247	0
RG	7	H30	30	30	30	3.33333	2.18647	0
RG	8	H30	29	29	29	3.08333	2.31241	0
RG	9	H30	31	3	6	4	2.17316	13.3333
RG	10	H30	30	30	30	4.91667	1.74039	0
RM	1	H30	29	29	29	2.66667	1.8945	0
RM	2	H30	30	5	30	2.91667	1.87539	58.9655
RM	3	H30	30	25	30	3.58333	1.69037	10.3448
RM	4	H30	30	30	30	4.16667	1.75289	6.89655
RM	5	H30	30	26	30	3.91667	1.91386	36.6667
RM	6	H30	30	30	30	4.33333	1.74471	23.3333
RM	7	H30	30	30	30	4.16667	1.82561	0
RM	8	H30	23	23	23	4.66667	1.67888	0
RM	9	H30	30	18	25	5.2	1.75146	3.33333
RM	10	H30	31	28	31	5.4	1.77539	48
SC	1	H30	29	22	29	3.08333	2.04642	10.3448
SC	2	H30	28	28	28	3	2.20489	0
SC	3	H30	30	8	30	4	2.04782	0
SC	4	H30	30	30	30	3.33333	2.33167	0
SC	5	H30	30	17	23	3.16667	2.17763	0
SC	6	H30	30	30	30	3.33333	2.04577	0
SC	7	H30	30	30	30	3.16667	2.43991	16.6667
SC	8	H30	29	23	25	3.75	2.31984	0
SC	9	H30	30	30	30	4.5	2.25482	0
SC	10	H30	29	29	29	3.91667	2.41828	0
SR	1	H30	29	0	29	4.16667	1.88925	85.7143
SR	2	H30	29	7	27	4.33333	1.93845	0
SR	3	H30	28	5	28	4.83333	1.95902	92.8571
SR	4	H30	30	4	27	5	1.89786	54.8387
SR	5	H30	30	1	30	5.16667	1.65796	86.5385
SR	6	H30	29	2	24	5.83333	1.90853	96.5517
SR	7	H30	30	2	30	5	1.78273	46.4286
SR	8	H30	30	1	30	5.5	1.57033	77.3333
SR	9	H30	30	0	27	4.75	2.13093	90
SR	10	H30	30	1	30	6	1.9235	84
CD	1	H30	30	30	30	2.25	2.27034	0
CD	2	H30	30	14	17	2.16667	2.29175	0
CD	3	H30	29	29	29	2.5	2.13937	0
CD	4	H30	29	29	29	2.91667	2.28027	0
CD	5	H30	30	30	30	3.08333	2.16803	0
CD	6	H30	30	30	30	3.33333	2.34927	0
CD	7	H30	30	4	9	3.16667	2.30373	0
CD	8	H30	28	28	28	3.83333	2.33469	0
CD	9	H30	30	21	22	3.58333	2.34901	40
CD	10	H30	29	29	29	4.16667	2.25325	43.2353
LAC	1	T100	30	8	11	3.5	1.64344	7.14286
LAC	2	T100	30	6	6	4	1.75767	0
LAC	3	T100	30	0	0	3.83333	1.80678	17.8571
LAC	4	T100	30	0	22	4.08333	2.0297	20
LAC	5	T100	30	1	5	4.41667	1.99667	0
LAC	6	T100	30	0	0	5.25	1.64741	0
LAC	7	T100	30	2	2	5.75	1.75324	60
LAC	8	T100	30	0	0	4.58333	1.85402	35.7143
LAC	9	T100	30	3	3	5.83333	1.89772	7.14286
LAC	10	T100	30	4	11	5.58333	1.86751	49.6552
LAG	1	T100	18	0	0	4.8	1.59291	100
LAG	2	T100	18	0	4	3.8	1.60215	0
LAG	3	T100	30	0	0	3.9	1.52094	72
LAG	4	T100	30	1	1	4.41667	1.56495	58.6667
LAG	5	T100	30	8	8	4	1.70832	39
LAG	6	T100	30	0	0	5	1.80638	73.3333
LAG	7	T100	25	0	0	4.91667	1.82676	15.3846
LAG	8	T100	30	0	0	5.75	1.82698	50
LP	1	T100	30	0	12	3.41667	1.88663	56.6667
LP	2	T100	30	5	5	3.25	2.15854	40
LP	3	T100	30	0	0	3.33333	1.86359	87
LP	4	T100	30	0	0	3.41667	1.86327	12.5
LP	5	T100	29	1	1	3.83333	2.39693	26.6667
LP	6	T100	30	0	0	4.33333	1.71944	96.6667
LP	7	T100	30	0	0	4.25	1.85993	66.6667
LP	8	T100	29	0	0	4.25	1.85378	70
LP	9	T100	30	5	5	4	2.15787	48
LP	10	T100	30	7	7	4.25	2.17876	0
PP	1	T100	30	9	17	3.91667	1.72364	0
PP	2	T100	30	7	7	4	1.79136	46.6667
PP	3	T100	30	0	0	4	1.78842	0
PP	4	T100	30	7	9	4	1.85146	56.6667
PP	5	T100	30	0	0	4.25	1.72805	45
PP	6	T100	30	0	0	4.16667	1.92637	0
PP	7	T100	30	1	1	4.5	1.91302	25
PP	8	T100	30	0	0	4.75	1.5839	26.6667
PP	9	T100	30	0	0	5	1.87279	58.0645
PP	10	T100	30	1	1	5.33333	1.5481	0
RC	1	T100	31	5	7	2.75	2.26904	10
RC	2	T100	30	6	6	2.75	2.05232	0
RC	3	T100	30	8	8	2.66667	1.98023	0
RC	4	T100	31	3	15	2.83333	2.01522	0
RC	5	T100	30	7	7	3	2.20865	0
RC	6	T100	30	0	0	3.41667	2.05788	0
RC	7	T100	28	0	0	4.08333	2.04214	0
RC	8	T100	30	0	0	3.91667	2.15883	0
RC	9	T100	30	0	0	3.75	2.10565	0
RC	10	T100	30	1	1	4	2.2292	0
RG	1	T100	30	3	3	3.16667	2.14284	9.67742
RG	2	T100	30	10	10	2.83333	2.23291	0
RG	3	T100	30	3	3	3.25	1.954	0
RG	4	T100	30	12	12	2.5	2.23032	0
RG	5	T100	30	5	5	2.5	2.46036	0
RG	6	T100	30	0	1	3.08333	2.00247	0
RG	7	T100	30	0	0	3.33333	2.18647	0
RG	8	T100	30	12	12	3.08333	2.31241	0
RG	9	T100	30	2	2	4	2.17316	13.3333
RG	10	T100	30	0	0	4.91667	1.74039	0
RM	1	T100	30	8	8	2.66667	1.8945	0
RM	2	T100	30	0	0	2.91667	1.87539	58.9655
RM	3	T100	30	0	0	3.58333	1.69037	10.3448
RM	4	T100	30	0	0	4.16667	1.75289	6.89655
RM	5	T100	29	6	6	3.91667	1.91386	36.6667
RM	6	T100	30	1	1	4.33333	1.74471	23.3333
RM	7	T100	30	5	6	4.16667	1.82561	0
RM	8	T100	30	0	0	4.66667	1.67888	0
RM	9	T100	30	0	0	5.2	1.75146	3.33333
RM	10	T100	30	1	1	5.4	1.77539	48
SC	1	T100	31	0	1	3.08333	2.04642	10.3448
SC	2	T100	30	2	2	3	2.20489	0
SC	3	T100	30	0	0	4	2.04782	0
SC	4	T100	28	0	0	3.33333	2.33167	0
SC	5	T100	30	0	0	3.16667	2.17763	0
SC	6	T100	30	0	0	3.33333	2.04577	0
SC	7	T100	30	0	2	3.16667	2.43991	16.6667
SC	8	T100	30	0	0	3.75	2.31984	0
SC	9	T100	30	0	0	4.5	2.25482	0
SC	10	T100	30	0	0	3.91667	2.41828	0
SR	1	T100	30	0	3	4.16667	1.88925	85.7143
SR	2	T100	30	0	0	4.33333	1.93845	0
SR	3	T100	30	0	0	4.83333	1.95902	92.8571
SR	4	T100	30	0	0	5	1.89786	54.8387
SR	5	T100	30	0	0	5.16667	1.65796	86.5385
SR	6	T100	30	0	0	5.83333	1.90853	96.5517
SR	7	T100	30	0	0	5	1.78273	46.4286
SR	8	T100	30	0	0	5.5	1.57033	77.3333
SR	9	T100	30	0	0	4.75	2.13093	90
SR	10	T100	28	0	0	6	1.9235	84
CD	1	T100	30	1	1	2.25	2.27034	0
CD	2	T100	30	7	7	2.16667	2.29175	0
CD	3	T100	30	6	6	2.5	2.13937	0
CD	4	T100	29	11	11	2.91667	2.28027	0
CD	5	T100	28	10	10	3.08333	2.16803	0
CD	6	T100	28	7	7	3.33333	2.34927	0
CD	7	T100	31	1	1	3.16667	2.30373	0
CD	8	T100	30	9	9	3.83333	2.33469	0
CD	9	T100	29	8	9	3.58333	2.34901	40
CD	10	T100	30	0	0	4.16667	2.25325	43.2353
LAC	1	T80	28	28	28	3.5	1.64344	7.14286
LAC	2	T80	29	22	29	4	1.75767	0
LAC	3	T80	30	4	30	3.83333	1.80678	17.8571
LAC	4	T80	30	8	28	4.08333	2.0297	20
LAC	5	T80	30	11	22	4.41667	1.99667	0
LAC	6	T80	30	14	19	5.25	1.64741	0
LAC	7	T80	29	0	29	5.75	1.75324	60
LAC	8	T80	30	1	30	4.58333	1.85402	35.7143
LAC	9	T80	30	2	30	5.83333	1.89772	7.14286
LAC	10	T80	30	3	30	5.58333	1.86751	49.6552
LAG	1	T80	18	0	14	4.8	1.59291	100
LAG	2	T80	20	17	18	3.8	1.60215	0
LAG	3	T80	30	3	19	3.9	1.52094	72
LAG	4	T80	30	7	25	4.41667	1.56495	58.6667
LAG	5	T80	30	7	30	4	1.70832	39
LAG	6	T80	30	9	30	5	1.80638	73.3333
LAG	7	T80	25	2	23	4.91667	1.82676	15.3846
LAG	8	T80	30	3	30	5.75	1.82698	50
LP	1	T80	30	1	30	3.41667	1.88663	56.6667
LP	2	T80	30	2	24	3.25	2.15854	40
LP	3	T80	30	0	30	3.33333	1.86359	87
LP	4	T80	30	6	25	3.41667	1.86327	12.5
LP	5	T80	30	0	29	3.83333	2.39693	26.6667
LP	6	T80	30	0	27	4.33333	1.71944	96.6667
LP	7	T80	30	3	29	4.25	1.85993	66.6667
LP	8	T80	30	4	30	4.25	1.85378	70
LP	9	T80	30	2	24	4	2.15787	48
LP	10	T80	28	20	21	4.25	2.17876	0
PP	1	T80	30	22	28	3.91667	1.72364	0
PP	2	T80	29	0	29	4	1.79136	46.6667
PP	3	T80	30	11	29	4	1.78842	0
PP	4	T80	30	1	30	4	1.85146	56.6667
PP	5	T80	29	29	29	4.25	1.72805	45
PP	6	T80	30	7	30	4.16667	1.92637	0
PP	7	T80	30	0	27	4.5	1.91302	25
PP	8	T80	30	24	30	4.75	1.5839	26.6667
PP	9	T80	29	10	21	5	1.87279	58.0645
PP	10	T80	29	13	27	5.33333	1.5481	0
RC	1	T80	30	21	24	2.75	2.26904	10
RC	2	T80	32	28	30	2.75	2.05232	0
RC	3	T80	28	28	28	2.66667	1.98023	0
RC	4	T80	28	12	26	2.83333	2.01522	0
RC	5	T80	29	27	29	3	2.20865	0
RC	6	T80	30	4	14	3.41667	2.05788	0
RC	7	T80	30	20	27	4.08333	2.04214	0
RC	8	T80	30	12	27	3.91667	2.15883	0
RC	9	T80	30	30	30	3.75	2.10565	0
RC	10	T80	30	11	21	4	2.2292	0
RG	1	T80	29	16	21	3.16667	2.14284	9.67742
RG	2	T80	31	12	25	2.83333	2.23291	0
RG	3	T80	30	13	15	3.25	1.954	0
RG	4	T80	30	26	27	2.5	2.23032	0
RG	5	T80	30	14	24	2.5	2.46036	0
RG	6	T80	30	24	30	3.08333	2.00247	0
RG	7	T80	30	27	27	3.33333	2.18647	0
RG	8	T80	29	28	28	3.08333	2.31241	0
RG	9	T80	30	3	25	4	2.17316	13.3333
RG	10	T80	30	28	28	4.91667	1.74039	0
RM	1	T80	30	30	30	2.66667	1.8945	0
RM	2	T80	29	21	26	2.91667	1.87539	58.9655
RM	3	T80	30	27	27	3.58333	1.69037	10.3448
RM	4	T80	30	30	30	4.16667	1.75289	6.89655
RM	5	T80	30	10	18	3.91667	1.91386	36.6667
RM	6	T80	29	29	29	4.33333	1.74471	23.3333
RM	7	T80	31	30	30	4.16667	1.82561	0
RM	8	T80	30	30	30	4.66667	1.67888	0
RM	9	T80	30	26	27	5.2	1.75146	3.33333
RM	10	T80	31	26	28	5.4	1.77539	48
SC	1	T80	29	20	27	3.08333	2.04642	10.3448
SC	2	T80	30	27	29	3	2.20489	0
SC	3	T80	30	27	30	4	2.04782	0
SC	4	T80	30	28	30	3.33333	2.33167	0
SC	5	T80	25	19	22	3.16667	2.17763	0
SC	6	T80	30	30	30	3.33333	2.04577	0
SC	7	T80	32	24	28	3.16667	2.43991	16.6667
SC	8	T80	30	11	26	3.75	2.31984	0
SC	9	T80	28	28	28	4.5	2.25482	0
SC	10	T80	30	30	30	3.91667	2.41828	0
SR	1	T80	30	5	30	4.16667	1.88925	85.7143
SR	2	T80	30	8	28	4.33333	1.93845	0
SR	3	T80	30	1	27	4.83333	1.95902	92.8571
SR	4	T80	31	23	29	5	1.89786	54.8387
SR	5	T80	31	16	29	5.16667	1.65796	86.5385
SR	6	T80	30	1	30	5.83333	1.90853	96.5517
SR	7	T80	32	12	29	5	1.78273	46.4286
SR	8	T80	30	2	30	5.5	1.57033	77.3333
SR	9	T80	29	10	25	4.75	2.13093	90
SR	10	T80	30	8	30	6	1.9235	84
CD	1	T80	31	31	31	2.25	2.27034	0
CD	2	T80	30	14	27	2.16667	2.29175	0
CD	3	T80	30	29	29	2.5	2.13937	0
CD	4	T80	30	26	28	2.91667	2.28027	0
CD	5	T80	29	24	28	3.08333	2.16803	0
CD	6	T80	30	30	30	3.33333	2.34927	0
CD	7	T80	31	30	30	3.16667	2.30373	0
CD	8	T80	30	30	30	3.83333	2.33469	0
CD	9	T80	31	11	21	3.58333	2.34901	40
CD	10	T80	31	3	9	4.16667	2.25325	43.2353

## Sheet: Glz fire freq x traits
pop	treat	n	germ	surv	pub	shape	%dorm	fire freq
LAC	C	100	78	98	4.68333	1.82542	19.7512	0.458333		pop = population (see population codes in Fig 1 and a description of the sites in S1 Table)
LAG	C	100	46	97	4.57292	1.68117	51.0481	0.423077		treat = treatment (C = Control; H30 = Smoke 30 min; T80 = 80°C 5 min; T100 = 100°C 5 min)
LP	C	100	45	96	3.83333	1.99387	50.4167	0.304348		n = sample size
RM	C	100	76	94	4.10167	1.79031	18.754	0.269231		germ = number of germinated seeds
SR	C	100	25	96	5.05833	1.86586	71.4262	0.269231		surv = number of seeds alive
RC	C	100	97	98	3.31667	2.11192	1	0.230769		pub = pubescence index (from 1 to 6: see Gómez-González et al. 2011)
PP	C	100	74	99	4.39167	1.77271	25.8065	0.230769		shape = lenght to width ratio
RG	C	100	96	98	3.26667	2.14353	2.30108	0.153846		%dorm = Percentaje of dormant seeds
CD	C	100	89	97	3.1	2.27397	8.32353	0.115385		mean = mean value of the population (n = 10 individuals)
SC	C	100	97	99	3.525	2.22871	2.70115	0		fire freq = fire frequency (no. fires / year) in 26 years (see Gómez-González et al. 2011)
LAC	H30	100	54	93	4.68333	1.82542	19.7512	0.458333
LAG	H30	100	42	96	4.57292	1.68117	51.0481	0.423077
LP	H30	100	33	96	3.83333	1.99387	50.4167	0.304348
RM	H30	100	84	98	4.10167	1.79031	18.754	0.269231
SR	H30	100	8	96	5.05833	1.86586	71.4262	0.269231
RC	H30	100	99	100	3.31667	2.11192	1	0.230769
PP	H30	100	23	95	4.39167	1.77271	25.8065	0.230769
RG	H30	100	87	91	3.26667	2.14353	2.30108	0.153846
CD	H30	100	83	86	3.1	2.27397	8.32353	0.115385
SC	H30	100	84	96	3.525	2.22871	2.70115	0
LAC	T80	100	32	93	4.68333	1.82542	19.7512	0.458333
LAG	T80	100	24	88	4.57292	1.68117	51.0481	0.423077
LP	T80	100	13	90	3.83333	1.99387	50.4167	0.304348
RM	T80	100	86	92	4.10167	1.79031	18.754	0.269231
SR	T80	100	28	95	5.05833	1.86586	71.4262	0.269231
RC	T80	100	65	86	3.31667	2.11192	1	0.230769
PP	T80	100	40	95	4.39167	1.77271	25.8065	0.230769
RG	T80	100	64	84	3.26667	2.14353	2.30108	0.153846
CD	T80	100	75	87	3.1	2.27397	8.32353	0.115385
SC	T80	100	83	95	3.525	2.22871	2.70115	0
LAC	T100	100	8	20	4.68333	1.82542	19.7512	0.458333
LAG	T100	100	4	7	4.57292	1.68117	51.0481	0.423077
LP	T100	100	6	10	3.83333	1.99387	50.4167	0.304348
RM	T100	100	7	7	4.10167	1.79031	18.754	0.269231
SR	T100	100	0	1	5.05833	1.86586	71.4262	0.269231
RC	T100	100	10	14	3.31667	2.11192	1	0.230769
PP	T100	100	8	12	4.39167	1.77271	25.8065	0.230769
RG	T100	100	16	16	3.26667	2.14353	2.30108	0.153846
CD	T100	100	21	21	3.1	2.27397	8.32353	0.115385
SC	T100	100	1	2	3.525	2.22871	2.70115	0

## Sheet: Phenotypic selection (LP)
gen	pub	%dorm	shape	germ T100	surv T100	germ T80	surv T80	n
1	3.8	100	1.98678	0	44	0	50	50
2	3.5	51	1.52219	3	3	31	53	50
3	2.8		1.94892	2	48	6	31	50		gen = individual
4	3.2	90	1.93264	3	44	16	48	50		pub = pubescence index (from 1 to 6: see Gómez-González et al. 2011)
5	3.8	84	1.88478	1	3	1	50	50		%dorm = Percentaje of dormant seeds
6	3.8	63.3333	1.52551	18	24	33	58	50		shape = lenght to width ratio
7	3.3	69.3333	2.06287	3	28	2	45	50		germ = number of germinated seeds
8	4.2	53.3333	1.80657	3	4	24	46	50		surv = number of seeds alive
9	4.1	28.3333	2.03937	42	51	21	50	50		T100 = 100°C 5 min
10	3.6	84	1.83187	0	48	2	49	50		T80 = 80°C 5 min
11	2.9	86.6667	1.97122	2	49	7	49	50		n = sample size
12	3	100	2.00935	1	39	5	49	50
13	3.2	56.6667	1.80159	3	48	8	50	50
14	2.9	73.3333	2.00484	0	45	0	49	50
15	3.7	96.6667	1.77661	0	48	2	50	50
16	3.4	93.3333	2.06206	2	50	3	49	50
17	3.5	83.3333	1.83606	1	44	16	47	50
18	3.5	66.6667	2.05163	6	49	1	51	50
19	3.4	69.3333	1.92446	6	48	14	41	50
20	4.2	54	1.9506	6	48	34	41	50
21	3.7	81	1.8229	1	10	2	49	50
22	4.3	87	1.91254	2	42	2	48	50
23	3.25	84	1.64092	3	36	17	49	50
24	4.7	49	1.84008	15	45	23	45	50
25	4.3	86.6667	1.79314	15	38	35	50	50
26	3.4	86.6667	1.76986	0	50	22	49	50
27	2.8	90	2.05894	0	34	11	50	50
28	2.7	83.3333	1.96289	0	50	13	48	50
29	3.6	73.3333	1.95041	9	53	14	51	50
30	3.1	83.3333	2.04553	0	49	8	51	50
31	4	75	2.18052	3	41	6	30	50
32	3.8	93.3333	1.94212	5	47	1	49	50
33	3.5	33.3333	2.23758	13	46	26	51	50
34	3.7	84	2.07766	0	50	0	49	50
35	3.9	100	2.25467	11	46	8	49	50
36	3.7	86.6667	2.14521	0	49	2	50	50
37	3.1	10	2.13836	3	48	47	49	50
38	3	23.3333	1.91859	17	43	38	46	50
39	3.1	56.6667	1.79789	4	38	10	45	50
40	2.5	13.3333	2.35362	46	47	42	45	50
41	3	35	1.97429	0	0	30	48	50
42	2	30	2.09288	43	45	44	44	50
43	3.8	90	2.04011	0	50	0	45	50
44	4.1	60	1.94706	29	30	36	46	50
45	4.4	90	1.88956	0	35	1	51	50
46	4.8	3.33333	1.60074	13	44	43	44	50
47	4.6	10	1.79648	26	46	28	43	50
48	2	0	2.04814	50	50	49	49	50
49	4.9	87	1.77859	3	34	28	44	50
50	2.8	13.3333	2.00569	35	45	49	49	50
51	3	0	2.4407	48	48	50	50	50
52	3.6	26.6667	2.09803	5	45	17	47	50
53	4.2	30.3333	1.87243	0	38	37	50	50
54	4.8	10	1.79793	3	49	48	50	50
55	3	45	2.30185	3	51	43	48	50
56	3.9	39	2.21344	8	45	30	48	50
57	3	40	2.16464	31	46	30	48	50
58	3.3	80	2.04714	0	48	18	44	50
59	2	0	2.2882	47	50	49	50	50
60	4.1	39	2.09394	10	49	34	44	50
61	2.6	20	2.26299	44	55	27	44	50
62	3.8	96.6667	1.92351	1	47	12	46	50
63	3.2	100	2.23237	4	51	9	48	50
64	3.4	53.6667	1.95554	3	49	5	36	50
65	3.7	13.3333	1.78516	19	48	49	50	50
66	3.1	10	2.06085	19	33	46	49	50
67	3.9	30.3333	1.79975	8	50	20	49	50
68	3.7	20	1.78086	4	39	49	50	50
